# Supplementary material for: Body mass index and the risk of ulnar nerve entrapment in individuals without diabetes—a longitudinal cohort study from Sweden
Source: Int J Obes (Lond). 2025 Sep 17;49(11):2358–63. doi: 10.1038/s41366-025-01899-y (PMC12583195; doi:10.1038/s41366-025-01899-y)
Supplement: Supplementary file 1 — SPSS Syntax [file 41366_2025_1899_MOESM1_ESM.sps]

* Encoding: UTF-8.

GET 
  FILE='/Applications/IBM SPSS Statistics 27/Datafiler/MKC 2023/MKC 2019-004 Diabetiska handen 20230330.sav'.

Exclude all individuals with diabetes and prevalent ulnar nerve entrapment and bMI < 18.5
    
pr_dm = 0 AND inc_dm = 0 AND Uln_ICD_pre = 0 AND BMI > 18.499999999
   
*1. Tabell 1 och 2 + figur 1
    
DATASET ACTIVATE DataSet1.
FREQUENCIES VARIABLES=alcohol
  /ORDER=ANALYSIS.
    
EXAMINE VARIABLES=AGE BMI alcohol BY BMI_Tertil
  /COMPARE GROUPS
  /STATISTICS DESCRIPTIVES
  /CINTERVAL 95
  /MISSING LISTWISE
  /NOTOTAL.


CROSSTABS
  /TABLES=Smoking uln_ICD_inc Hypertension manualwork BY BMI_Tertil
  /FORMAT=AVALUE TABLES
  /CELLS=COUNT COLUMN 
  /COUNT ROUND CELL.

* 2. Kaplan meier curves

KM uln_ICD_inc_fu BY Bmi_Tertil
  /STATUS=uln_ICD_inc(1)
  /PRINT NONE
  /PLOT OMS
  /TEST LOGRANK
  /COMPARE OVERALL POOLED.

*tertiler

*3. Cox Regression models - tertiles

COXREG uln_ICD_inc_fu
  /STATUS=uln_ICD_inc(1)
    /PATTERN BY Bmi_Tertil
  /CONTRAST (Bmi_Tertil)=Indicator(1)
  /METHOD=ENTER sex Bmi_Tertil Age 
  /METHOD=ENTER sex Bmi_Tertil Age alcohol hypertension smoking Manualwork 
  /PLOT OMS
  /PRINT=CI(95)
  /CRITERIA=PIN(.05) POUT(.10) ITERATE(20).

*Cox Regression continous models

COXREG uln_ICD_inc_fu
  /STATUS=uln_ICD_inc(1)
  /METHOD=ENTER sex Bmi Age 
  /METHOD=ENTER sex Bmi Age alcohol hypertension smoking Manualwork 
  /PLOT OMS
  /PRINT=CI(95)
  /CRITERIA=PIN(.05) POUT(.10) ITERATE(20).

*4. Interaction models
    
COXREG Uln_ICD_inc_fu
  /STATUS=Uln_ICD_inc(1)
  /METHOD=ENTER sex Age obesity
  /METHOD=ENTER sex Age Obesity*smoking Manualwork alcohol
  /CRITERIA=PIN(.05) POUT(.10) ITERATE(20).

COXREG Uln_ICD_inc_fu
  /STATUS=Uln_ICD_inc(1)
  /METHOD=ENTER sex Age BMI
  /METHOD=ENTER sex Age BMI*smoking smoking Manualwork alcohol
   /PLOT OMS
  /PRINT=CI(95) 
  /CRITERIA=PIN(.05) POUT(.10) ITERATE(20).

COXREG uln_ICD_inc_fu
  /STATUS=uln_ICD_inc(1)
    /PATTERN BY Bmi_Tertil
  /CONTRAST (Bmi_Tertil)=Indicator(1)
  /METHOD=ENTER sex Age Bmi_Tertil
  /METHOD=ENTER sex Age Bmi_Tertil*smoking Manualwork alcohol 
  /CRITERIA=PIN(.05) POUT(.10) ITERATE(20).

*SENSITIVITETSANALYSES
    
pr_dm = 0 AND inc_dm = 0 AND Uln_ICD_pre = 0 AND BMI > 20

pr_dm = 0 AND inc_dm = 0 AND Uln_ICD_pre = 0 AND BMI > 18.5 AND Uln_ICD_inc_fu < 20
